# Supplementary material for: Effect of Ultra-Rapid Heating/Cooling on the Microstructure and Properties of TC4-B-Si Titanium Matrix Composites
Source: Materials (Basel). 2025 Sep 9;18(18):4223. doi: 10.3390/ma18184223 (PMC12471907; doi:10.3390/ma18184223)
Supplement: Supplementary file 1 [file materials-18-04223-s001.zip]

Archive with 1 entries (1 files):
- materials-3798073-supplementary.pdf
